# Supplementary material for: Nucleolar sequestration of cannabinoid type-2 receptors in triple-negative breast cancer cells
Source: PLoS One. 2025 May 13;20(5):e0323554. doi: 10.1371/journal.pone.0323554 (PMC12074389; doi:10.1371/journal.pone.0323554)
Supplement: S2 — (XLSX) [file pone.0323554.s002.xlsx]

## Sheet: FIG 1
NUCLEUS FLUORESCENCE				TOTAL FLUORESCENCE
LINE CELL				LINE CELL
MCF-10A	HCC-1395	MDA-MB-231		MCF-10A	HCC-1395	MDA-MB-231
0.63899	69.1107	60.9688		1.05257	69.7543	62.2171
4.68168	63.8563	87.1058		5.02623	70.1586	87.5947
2.49805	76.6064	91.4321		2.82143	84.6787	92.8546
1.08379	52.2061	47.1772		4.24771	61.6198	47.6605
1.84222	45.653	34.4696		2.0693	45.9815	34.7077
4.33367	40.5074	46.8836		4.90944	58.9864	47.4677
2.85452	102.143	55.4561		3.92944	104.997	55.5766
1.0767	170.788	157.949		1.70997	183.602	160.525
1.35784	62.9065	136.419		1.61554	68.3203	136.79
1.48526	54.9543	78.7834		1.83897	63.8994	79.1867
0.33943	43.4795	139.696		0.50172	45.2862	145.472
1.09423	49.078	68.4572		1.6438	54.2445	69.0315
3.76204	65.3497	67.2438		4.15623	91.7997	68.9668
0.58522	73.8536	51.5721		0.73145	82.1657	56.0209
0.69876	69.5621	55.3172		1.03051	77.1662	58.7791
3.88513	76.877	62.5969		5.56773	78.4334	69.687
1.2829	80.4916	56.435		1.59171	82.2159	57.9371
0.98876	123.688	67.4413		1.37694	132.223	68.9975
2.18569	94.5884	57.5069		3.35663	96.7455	57.7807
1.26803	73.1212	45.3285		1.60687	78.5414	46.8175
	50.8338	22.4402			51.7774	23.6113
	65.3732	48.0556			65.6111	48.8564
	79.0106	45.9635			80.7635	46.4534
	55.1002	158.291			61.7201	160.77
	168.715	136.56			179.111	137.141
	63.1977	134.362			68.5157	166.599
	48.3822	68.579			48.7186	69.2197
	123.134	158.291			124.048	160.77
	74.61	136.56			75.7392	137.141
	52.8593	134.362			57.9379	166.599
	99.138	68.579			99.6911	69.2197
	94.8285	77.1585			102.172	80.068
	112.062	48.2486			114.759	51.9343
	71.5461	44.7588			80.1923	53.5439
	91.7745	54.9553			97.1907	57.0691
	70.994	66.943			72.0195	71.184
	68.9587	51.8691			73.3281	72.8209
		164.185				173.636

## Sheet: FIG 2
	Nuc01	Nuc02	Nuc03	Nuc04	Nuc05	Nuc06	Nuc07	Nuc08	Nuc09	Nuc10	Nuc11		Nuc01	Nuc02	Nuc03	Nuc04	Nuc05	Nuc06	Nuc07	Nuc08	Nuc09	Nuc10	Nuc11
	RFU	RFU	RFU	RFU	RFU	RFU	RFU	RFU	RFU	RFU	RFU		RFU	RFU	RFU	RFU	RFU	RFU	RFU	RFU	RFU	RFU	RFU
Z	Turquise2	Turquise2	Turquise2	Turquise2	Turquise2	Turquise2	Turquise2	Turquise2	Turquise2	Turquise2	Turquise2		CB2R	CB2R	CB2R	CB2R	CB2R	CB2R	CB2R	CB2R	CB2R	CB2R	CB2R
0	0	0	0	0.0021	0	0	0	0	0	0	0.004		0	0	0.0021	0	0	0.008	0	0	0	0	0
0.41667	0.075	0.006	0	9.8	0.6	0.4	0.0095	0.012	1.019	0.48	19		0.006	0.011	0.344	32	44	2.6	0.31	0.07	26	32	52
0.83333	247.6	449	494	118	18	30	422	410	30	36	25		10	19	42	119	224	21	36	13	96	125	193
1.25	2355	4153	2723	466	131	148	3555	2281	201	179	1023		258	377	325	516	375	54	571	333	417	547	835
1.66667	3545	6275	3477	740	449	339	5601	2918	722	411	1628		595	904	612	818	750	190	1401	750	652	868	1325
2.08333	3069	5603	2747	524	614	307	4786	2310	991	372	1111		607	923	492	727	954	229	1492	778	583	715	1177
2.5	682	1280	436	172	401	157	1130	359	681	190	378		250	198	79	349	777	136	306	320	278	341	565
2.91667	5	13	1.5	0	131	45	30	5	182	54	6		30	16	4	0	351	42	29	36	3	10	35
3.33333	0.34	0.126	0	0	0	0	0.084	0	0	0	0		0.134	0	0.022	0	0	0	0	0.12	0	0	0

## Sheet: FIG 3
INTERPHASE			MITOSIS
LINE CELL			LINE CELL
HCC-1395	MDA-MB-231		HCC-1395	MDA-MB-231
9674.55	5778.07		1355.74	1082.2
7854.14	4681.74		1016.24	2386.05
5177.74	2361.13		1295.48	3838.46
6561.11	4885.64		1993.98	3980.35
8076.35	4645.34		1268.25	3548.61
6172.01	16077		2829.55	828.355
17911.1	13714.1		1430.11	528.652
6851.57	16659.9		1785.89	1434.14
4871.86	6921.97		2152.33	5053.2
12404.8	16077		2181.36	2847.71
7573.92	13714.1		1521.55
5793.79	16659.9
9969.1	6921.97
10217.2	8006.8
11475.9	5193.43
8019.23	5354.39
9719.07	5706.91
7201.95	7118.4
7332.81	7282.09
	17363.6

## Sheet: FIG 4
NUCLEOLUS							NUCLEOPLASM							CYTOPLASM
HCC-1395			MDA-MB-231				HCC-1395			MDA-MB-231				HCC-1395			MDA-MB-231
Ctrl	0.1µM	10µM	Ctrl	0.1µM	10µM		Ctrl	0.1µM	10µM	Ctrl	0.1µM	10µM		Ctrl	0.1µM	10µM	Ctrl	0.1µM	10µM
3028.01	3718.9	3097.67	4129.05	838.513	915.774		3883.07	6151.73	3713.71	1967.83	13791.2	3345.43		64.357	6567.93	7226.59	124.824	11363.1	2801.44
3539.2	3695.73	3162.57	7438.34	301.217	594.833		2846.43	9098.25	7452.58	1272.23	3206.68	2882.69		630.24	4888.06	14458.5	48.892	4895.05	3073.84
6188.43	5891.73	1994.48	6534.44	773.225	542.426		1472.2	7039.57	8172.18	2608.77	6965.38	4249.66		807.233	5280.97	11132.6	142.253	3404.18	775.766
3753.83	2701.07	2573.96	3829.61	227.038	1064.76		1466.77	7849.68	6653.34	888.104	4734.49	2361.94		941.37	10777	9772.05	48.33	4370.4	1563.4
2711.82	3757.61	5258.35	2559.38	318.263	1080.84		1853.48	5439.3	5267.16	887.581	4739.6	4830.2		32.853	7696.27	5953.36	23.811	2996.76	4767.58
2488.09	3220.3	5012.49	4208.01	2091.81	851.225		1562.65	5933.84	5636.19	480.349	2995.34	4760.54		1847.9	6389.17	5721.29	58.404	3901.05	4844.81
6855.34	4300.26	2695.18	3234.65	708.115	777.637		3358.97	5459.96	5763	2310.96	4429.28	3742.32		285.356	4709.63	2995.85	12.046	5280	2379.56
14296.1	11364	3422.46	15147.6	898.748	947.069		2782.65	7348.34	5529.82	647.22	5832.22	5235.96		1281.4	6397.73	9008.34	257.614	4164.87	3330.36
3869.52	6568.98	2241.38	12156	475.267	810.192		2421.13	11638.8	2876.46	1485.9	5494.06	7684.07		541.377	9559.3	5941.1	37.036	2611.29	4348.76
3628.65	3005.8	1938.79	6018.57	360.055	2771.2		1866.77	4743.32	2428.72	1859.77	5549.93	3965.14		894.514	4897.66	5396.66	40.335	2494.62	3467.95
2762.2	6691.74	2198.47	9209.77	2506.56	1771.45		1585.75	5284.09	4158.78	4759.8	15434.7	2923.66		180.673	3776.52	4429.37	577.59	10394.3	3930.26
3675.06	9098.79	4037.11	5469.32	1552.03	1086.26		1232.74	8783.1	4945.25	1376.4	4455.68	3958.99		516.65	2429.59	6376.19	57.429	1746.08	3960.04
4091.35	4023.17	5330.99	5969.19	413.417	481.186		2443.62	8273.36	6831.65	755.185	6899.42	4960.86		2645	5793.27	9370.9	172.297	4618.79	3212.77
4496.16	661.784	3439.72	3486.22	918.827	187.137		2889.2	4095.8	6625.99	1670.99	15167.9	4293.69		831.211	8269.47	5546.58	444.879	17887.8	2382.83
4563.16	1698.26	396.391	3640.47	389.075	276.058		2393.05	4977.33	2675.53	1891.26	6959.74	2061.98		760.411	7634.31	5761.63	346.192	5941.58	1545.27
6632.37	2656.37	5187.76	4498.8	1098.4	855.667		1055.34	4384.94	4588.19	1760.89	5497.41	5207.36		155.636	3457.33	5838.19	709.011	5619.92	3354.64
7183.35	4762.57	3240.39	3433.19	370.109	1314.06		865.81	3167.6	10975.8	2210.31	6616.99	18347.9		172.436	3359.21	6118.56	150.207	9942.9	11398.4
10839.1	5291.09	3177.32	5509.83	1337.82	573.257		1529.75	7124.48	6189.13	1234.3	4922.43	2742.47		853.48	7404.92	6461.87	155.617	6198.9	3494.27
8763.52	3531.4	3643.81	5162.94	1400.52	343.915		695.32	5812.52	3451.8	587.753	7129.54	5468.83		215.704	4162.23	3575.53	27.375	636.91	1649.12
5974.56	2192.69	2690.74	3761.82	1315.8	967.305		1337.56	4466.57	2965.74	771.03	4107.25	2948.25		542.022	3941.12	4176.82	148.89	2215.53	1039.04
3780.13	2356.63	3433.21	1797.14	1392.27	2182.34		1303.25	4688.73	3659.68	446.878	7937.19	5872.39		94.356	9298.86	4226.52	117.113	5401.9	4189.17
5806.82	6774.81	3744.59	3900.88	876.848	1870.07		730.5	6431.09	4436.04	904.686	5362.26	5747.28		23.791	1276.48	3838.96	80.078	3075.61	4269.74
6400.97	793.915	1918.12	3666.11	304.073	343.945		1500.09	4970.93	4839.71	930.24	5951.39	4083.4		175.291	2901.76	4565.39	48.99	3921.24	2099.56
5115.73	2146.34	2287.11	14914.1	313.379	944.538		394.28	4201.89	3340.71	915.075	5169.96	4451.92		661.991	9576.45	3710.98	247.826	5585.88	2774
13171.8	1935.11	1449.65	11482	1060	387.873		3699.67	4181.9	4714.5	2174	3717.02	3035.05		1039.59	6808.86	3064.09	58.177	5091.52	3895.24
5066.93	3810.71	2045.85	10992.2	604.503	935.774		1252.84	4736.29	3477.77	2443.97	5209.75	4152.2		531.801	1274	2134.78	3223.73	4812.45	3048.11
3402.29	2666.43	2581.61	6331.36	476.361	539.619		1435.93	4790.32	5314.48	526.533	3780.49	7716.02		33.638	1995.92	2008.81	64.076	3062.51	8659.41
11089.9	4815.69	1112.25	14914.1	640.888	722.079		1223.5	5161.98	3050.85	915.075	6666.11	3777.49		91.442	6812.56	4562.12	247.826	2546.58	3485.22
5919.25	3955.59	2473.09	11482	901.329	426.13		1541.75	3329.89	2587.54	2174	5563.12	3574.82		112.919	6404.19	2919.34	58.177	2287.01	3411.45
5122.1	3114.43	1164.29	10992.2		583.105		163.83	2909.38	4029.18	2443.97		3997.52		507.861	2317.52	5717.8	3223.73		5353.55
7472.44	4351.95	1879.13	6331.36		381.847		2441.36	3156.67	3156.33	526.533		3660.43		55.302	1106.13	2639.39	64.076		2866.04
7303.33	2663.87	1935.21	6207.42		414.283		2179.52	4286.88	3627.49	1508.43		3492.8		734.349	1907.04	2737.29	290.947		1237.72
9921.57		2531.67	4128.68		513.179		1284.59		2632.59	696.171		3123.97		269.726		5113.24	368.573		3045.24
5376.73		4198.27	3466.52		343.649		1777.88		3189.84	1009.36		2526.33		864.618		1792.65	878.513		4174.27
7125.37		5186	4500.25		399.227		2052.08		6844.94	995.281		4346.01		541.628		2477.15	211.381		3645.1
5113.02			4722.97				1986.38			1971.33				102.55			424.101
5507.29			4879.84				1388.58			307.067				436.942			2095.18
			11303.1							5115.47							945.099

## Sheet: FIG 5
HCC-1395
RELATIVE WOUND CLOSURE (CONTROL)								RELATIVE WOUND CLOSURE (10µM HU308)
0H	3H	6H	9H	12H	15H	18H	21H	0H	3H	6H	9H	12H	15H	18H	21H
1	0.86725	0.58613	0.22968	0	0	0	0	1	0.85109	0.70133	0.52386	0.17918	0.03854	0	0
1	0.98729	0.64251	0.43435	0.0632	0	0	0	1	0.86493	0.70119	0.55524	0.2179	0.04607	0.00158	0
1	0.81513	0.53761	0.46007	0.02181	0	0	0	1	0.85909	0.80986	0.63053	0.35737	0.17132	0.08944	0
1	0.91696	0.88591	0.62761	0.25369	0.1125	0.03844	0	1	0.87209	0.73597	0.63199	0.44176	0.14358	0.01441	0
MDA-MB-231
RELATIVE WOUND CLOSURE (CONTROL)								RELATIVE WOUND CLOSURE (10µM HU308)
0H	3H	6H	9H	12H	15H	18H	21H	0H	3H	6H	9H	12H	15H	18H	21H
1	0.72502	0.45352	0.1245	0	0	0	0	1	0.978	0.7124	0.5963	0.2457	0.14745	0.0124	0.008
1	0.74078	0.48601	0.14159	0	0	0	0	1	0.72398	0.72398	0.52037	0.3254	0.1099	0.0924	0.0025
1	0.74485	0.56948	0.15229	0	0	0	0	1	0.9771	0.79771	0.61102	0.3768	0.1012	0.07453	0.00245
1	0.72702	0.45784	0.19706	0	0	0	0	1	0.73782	0.73782	0.5214	0.32251	0.1245	0.05214	0.00452

## Sheet: FIG 6
HCC-1395			MDA-MB-231
CONTROL	10µM HU308		CONTROL	10µM HU308
0.45	0.35		0.397	0.258
0.28	0.34		0.283	0.214
0.58	0.2		0.319	0.166
0.3	0.3		0.414	0.212
0.54	0.46		0.421	0.318
0.3	0.51
0.49	0.6
0.49	0.42
0.44	0.38
0.5	0.48
0.44	0.39
0.57	0.39
0.41	0.42
0.36	0.4
0.58	0.204
0.57	0.251
0.43	0.207
0.58	0.142
0.28	0.178
0.211
0.168
0.239
0.3
